# Supplementary material for: Adeno-Associated Viral Gene Delivery of Wild-Type Human Tau Induces Progressive Hyperphosphorylation and Neuronal Cell Death in the Hippocampi of Middle-Aged Rats
Source: Cells. 2025 Aug 11;14(16):1238. doi: 10.3390/cells14161238 (PMC12384227; doi:10.3390/cells14161238)
Supplement: Supplementary file 1 [file cells-14-01238-s001.zip]

Archive with 1 entries (1 files):
- cells-3680673-supplementary.pdf
